# Supplementary material for: Ecological momentary assessment versus retrospective assessment for measuring change in health-related quality of life following cardiac intervention
Source: J Patient Rep Outcomes. 2020 Nov 16;4:98. doi: 10.1186/s41687-020-00261-2 (PMC7669938; doi:10.1186/s41687-020-00261-2)
Supplement: Supplementary file 2 — Additional file 2. [file 41687_2020_261_MOESM2_ESM.txt]

subjno	valid_obs_T1	valid_obs_FU	Age	Sex	Intervention	SSQ.fatigue	SSQ.pain	SSQ.mentaal	NYHA_change	cheerfull.T1_Retro	relaxed.T1_Retro	anxious.T1_Retro	sad.T1_Retro	energetic.T1_Retro	irritated.T1_Retro	happy.T1_Retro	tired.T1_Retro	worry.T1_Retro	chestpain.T1_Retro	pain.T1_Retro	shortbreath.T1_Retro	chesttight.T1_Retro	chestoppressive.T1_Retro	cheerfull.fu_Retro	relaxed.fu_Retro	anxious.fu_Retro	sad.fu_Retro	energetic.fu_Retro	irritated.fu_Retro	happy.fu_Retro	tired.fu_Retro	worry.fu_Retro	chestpain.fu_Retro	pain.fu_Retro	shortbreath.fu_Retro	chesttight.fu_Retro	chestoppressive.fu_Retro	cheerfull.T1_mean_EMA	relaxed.T1_mean_EMA	anxious.T1_mean_EMA	sad.T1_mean_EMA	energetic.T1_mean_EMA	irritated.T1_mean_EMA	happy.T1_mean_EMA	tired.T1_mean_EMA	worry.T1_mean_EMA	chestpain.T1_mean_EMA	pain.T1_mean_EMA	shortbreath.T1_mean_EMA
1	12	15	68	Man	PCI	4	4	4	3	1	3	2	6	6	2	4	5	6	4	7	3	6	6	4	4	1	6	2	3	2	6	6	4	4	5	7	5	3.25	2.5	2.75	1.833	3.333	3.417	3	6.833	1.667	4.583	4.667	4.667
2	58	56	67	Man	CABG	6	6	6	3	6	4	6	6	4	6	4	6	6	2	5	5	5	6	5	6	6	6	4	5	6	5	5	5	4	3	6	6	1.776	1.672	5.638	5.586	1.483	6.086	1.793	6.397	5.69	4.793	5.155	5.121
3	49	44	55	Man	CABG	7	7	6	0	3	5	6	1	3	2	6	6	3	1	5	6	5	7	5	7	6	6	3	6	6	6	6	5	5	7	6	5	6.327	6.204	1.306	1.143	5.388	1.102	6.327	2.204	1.51	1	1	1
4	46	66	68	Man	PCI	4	3	4	0	6	6	6	6	1	5	6	4	6	4	6	2	2	5	4	5	6	6	6	6	4	1	6	5	6	4	5	6	5.957	5.978	1.065	1.065	5.826	1.022	5.913	1	1.087	1.065	1	1.109
5	59	69	51	Man	PCI	2	4	1	-1	1	1	1	1	1	1	1	1	2	1	2	1	2	1	1	1	1	1	1	1	5	1	1	1	1	1	6	1	2.763	3.78	3.746	4.085	2.068	1.068	2.729	5.525	4.271	1.576	6.983	2.169
6	62	49	68	Vrouw	PCI	3	6	4	-1	1	1	3	1	6	4	1	2	1	4	4	4	1	1	1	4	7	1	2	5	6	1	1	4	1	1	1	1	4.645	4.516	1.742	1.645	3.839	1.274	4.403	3.323	2.145	1	1.242	3.048
7	55	50	86	Vrouw	PCI	1	3	3	0	5	1	3	3	6	6	4	5	6	2	1	6	1	4	4	3	4	1	1	5	7	1	1	4	1	1	1	2	5.782	5.473	1	1	2.691	1.909	5.8	4.782	1.2	1	1.273	3.855
8	59	61	64	Man	PCI	2	4	3	1	1	2	2	5	5	3	7	3	6	5	5	5	6	4	4	6	6	5	6	6	2	1	6	3	5	2	1	5	5.119	4.966	1.085	1.085	4.119	1.39	4.695	3.39	1.017	1.034	1	2.458
9	35	60	65	Vrouw	PCI	4	7	4	0	4	1	1	1	4	4	1	1	1	1	3	1	2	2	3	3	1	2	1	1	2	1	1	2	1	1	4	1	4.6	4.457	1.343	1.114	3.571	1	5.343	4.371	1.114	1	1	1.657
10	47	39	70	Man	PCI	3	4	4	1	1	2	4	1	2	2	1	7	3	1	1	1	1	3	4	4	2	6	1	2	1	4	5	3	4	4	3	4	5.426	5.362	1	1	4.255	1	6.894	2.638	1	1	1	1.957
11	35	30	61	Man	CABG	4	4	4	0	3	5	4	5	3	1	5	4	2	5	1	3	1	4	7	4	1	1	1	4	1	1	1	1	1	1	1	1	4.343	4.314	1	1	4.086	1	4.257	1.229	1.057	1	1	1
12	22	52	63	Man	PCI	4	3	3	1	6	6	6	5	5	6	3	6	4	6	3	5	6	5	4	4	7	1	7	6	7	2	2	4	1	3	5	5	4.909	4.864	1.182	1.909	4.273	1.909	5.409	2.773	1.682	1.773	1.136	5.591
13	43	56	62	Man	CABG	5	6	5	0	1	1	4	4	4	6	6	3	4	6	7	4	5	5	6	6	5	5	4	3	6	5	7	6	3	1	4	7	5.814	5.814	1.233	1.163	5.047	1.674	5.524	2.262	1	1	1	1
14	39	38	56	Man	CABG	6	7	4	1	6	3	2	5	4	1	4	5	4	5	4	5	1	2	4	5	5	7	6	4	6	1	6	3	1	1	2	5	6.051	5.385	1	1	5.641	1.077	5.923	1.179	1.103	1	1.077	1.026
15	68	56	70	Vrouw	PCI	2	5	4	-2	3	5	1	7	5	6	3	4	4	5	6	1	1	7	1	3	2	1	1	5	7	1	1	5	1	1	1	1	4.75	4.647	1.279	1.544	4.397	1.235	5.235	2.75	1.412	1	1.382	2.985
16	50	66	68	Man	PCI	7	7	6	1	5	2	1	1	1	1	1	2	2	7	5	1	1	3	4	4	6	1	1	7	1	1	1	1	1	1	1	5	5.66	5.56	1.02	1.04	5.4	1.18	6.34	4.36	1.08	4.04	1	4.34
17	63	61	76	Man	PCI	4	4	4	0	1	2	1	2	2	1	7	4	2	1	1	4	5	4	4	5	1	4	6	2	1	1	1	1	1	1	1	2	5.984	6.143	1.032	1.127	5.587	1.048	6.587	2.286	1.032	1.365	1.698	1.937
18	37	45	67	Man	PCI	7	7	6	1	6	2	6	1	3	1	2	1	4	1	5	2	5	5	7	2	1	2	1	1	1	1	1	7	2	3	6	6	6	5.973	1.027	1.027	5.568	1	6	1.324	1.027	1	1	1
19	14	57	58	Man	PCI	5	4	3	1	2	3	3	5	2	5	4	2	1	3	6	2	3	5	1	4	5	3	7	6	2	1	2	4	1	3	4	2	2.857	2.5	5.643	3.286	1	1.714	5	6.071	1.929	1	1	5.214
20	11	41	57	Man	PCI	3	6	3	2	3	1	7	5	1	2	2	4	4	4	4	1	6	4	1	2	2	1	2	1	1	1	1	2	1	1	5	2	5	4.545	1.818	1.273	2.273	1.091	5	5.091	1.909	1.727	2.545	3.818
21	52	60	73	Man	PCI	5	6	5	1	3	1	3	1	1	5	3	1	1	5	1	5	4	2	5	3	4	2	6	2	3	1	1	1	1	1	1	2	4.788	5.212	1	1.077	3.865	1	4.558	1.635	1	1	1.885	3.192
22	60	53	79	Man	PCI	6	7	6	1	1	1	6	1	1	1	5	1	5	4	2	1	1	5	4	4	4	3	2	3	5	1	1	1	1	1	1	2	4.983	5.033	1.1	1.033	4.717	1.167	4.917	2.483	1.017	1.017	1.017	2.083
23	60	54	66	Vrouw	PCI	4	4	4	1	3	1	1	3	3	7	5	1	2	3	4	3	6	7	1	1	5	5	7	6	1	4	6	6	5	6	5	4	2.017	2.817	4.067	4.883	2.05	3.15	1.95	6.883	6.517	6.883	2.65	6.967
24	73	36	68	Man	PCI	6	6	6	1	4	5	6	4	7	3	6	5	4	6	4	5	5	6	4	7	3	5	6	7	3	6	6	6	5	4	2	5	4.479	4.534	2.959	3.068	3.836	3.521	5.712	4.521	3.219	3.781	3.877	4.178
25	39	10	73	Man	CABG	2	4	2	1	1	2	2	1	1	1	2	1	1	1	1	1	1	1	7	2	1	1	1	3	2	1	1	1	2	1	1	1	5.026	4.923	1.026	1.026	4	1.179	4.872	3.256	1.051	1	1	1.077
26	46	73	71	Man	PCI	6	7	7	3	2	2	1	1	1	2	2	2	1	2	2	1	2	1	1	1	2	1	1	1	2	1	1	2	2	2	2	1	6.043	6.13	1.043	1.065	4.739	1.065	6.022	2.565	1.239	1.848	1.913	2.674
[truncated: 16 more columns]
